# Supplementary material for: Assessment of the Correlation and Diagnostic Accuracy between Cerebrospinal Fluid and Plasma Alzheimer’s Disease Biomarkers: A Comparison of the Lumipulse and Simoa Platforms
Source: Int J Mol Sci. 2024 Apr 23;25(9):4594. doi: 10.3390/ijms25094594 (PMC11083365; doi:10.3390/ijms25094594)
Supplement: Supplementary file 1 [file ijms-25-04594-s001.zip]

Archive with 1 entries (1 files):
- ijms-2925620-supplementary.pdf
